# Supplementary material for: School Bullying Is Not a Conflict: The Interplay between Conflict Management Styles, Bullying Victimization and Psychological School Adjustment
Source: Int J Environ Res Public Health. 2022 Sep 19;19(18):11809. doi: 10.3390/ijerph191811809 (PMC9517642; doi:10.3390/ijerph191811809)
Supplement: Supplementary file 1 [file ijerph-19-11809-s001.zip]

Archive with 1 entries (1 files):
- ijerph-1900777-supplementary.pdf
